# Supplementary material for: Combining bioinformatics, cheminformatics, functional genomics and whole organism approaches for identifying epigenetic drug targets in Schistosoma mansoni
Source: Int J Parasitol Drugs Drug Resist. 2018 Nov 13;8(3):559–70. doi: 10.1016/j.ijpddr.2018.10.005 (PMC6288008; doi:10.1016/j.ijpddr.2018.10.005)
Supplement: Supp Table 2 [file mmc6.xlsx]

## Sheet: SmHMTs-DNA microarray
			DNA Microarray Data (Log2 normalised data)
			Egg	Miracidia	Mother Sporocyst	Daughter Sporocyst	Cercaria	3 hr schistosomula	24 hr schistosomula	3 day schistosomula	6 day schistosomula	3 wk worm	5 wk worm	7 wk worm	7 wk males	7 wk females
Smp	DNA microarray Oligo ID	DNA microarray Oligo sequence	UT01	UT02	UT03	UT04	UT05	UT06	UT07	UT08	UT09	UT11	UT12	UT13	UT14	UT15
Smp_078900	CONTIG2553	TGATCGAAAAGATGAATGTGCACCACAAGATAAACATAAATCTGGATCAC	11.1631	11.323	11.1907	11.5057	10.5185	11.0111	12.4115	10.6773	11.0865	12.5822	13.723	11.5585	10.5239	11.4988
Smp_070170	CONTIG12542	TGGAACTATTATTTGAAGACCCAAAAATATCCACAACGGTCGTCATATCT	11.6668	12.8582	12.4427	9.57854	13.9778	13.0332	13.1028	13.0985	11.7977	12.384	12.4591	11.3598	10.4659	11.094
Smp_138030	CONTIG9874	AGGTTTATCGACCTGACACGACTCATCACTGTTACTTTCTGGTTTAGATA	11.0311	12.5543	12.0128	9.75004	12.6726	13.2125	13.505	13.1452	11.2234	11.9092	11.4961	10.3297	10.2869	11.059
Smp_144180	CONTIG6104	GAGGAGATAAGAAAACCGATTGTTTTATCTGGTCATATTCCATCATTCCG	10.0554	8.44428	8.46935	9.44977	9.4334	9.47271	9.57707	9.88845	8.12815	9.20309	11.3442	7.2393	7.05909	7.40498
Smp_246410	CONTIG13095	TCTATTTCGTAAGAGCAACTGCTTTTACCAGAAAAGTTATGCAAGTCTCT	11.2412	10.8915	11.1684	9.98091	11.5632	12.189	13.0139	12.8704	10.0606	11.4284	12.3708	9.71928	9.56088	9.3776
Smp_210660	CONTIG8283	TGAAACTCAGTATTGTCATTTCCACATACATTGCAGGTATATCCATCACT	10.8924	12.1624	12.5226	10.1853	11.8208	11.1132	11.8303	12.1611	9.82426	12.1272	13.1542	9.46068	9.33305	9.85488
Smp_160700	CONTIG6090	GTTTCTGAACAACTGGATCCTTGAAGTGTTAATAGATGAGGATCTGGATG	8.51808	7.44515	7.35464	8.37866	8.47507	8.30794	8.2231	7.79507	6.72715	7.37105	8.9215	7.42246	6.91294	7.37416
Smp_307060	CONTIG2072	CTGGATTTAGCCAATTTCCAGCGATCACTATCTAAGCTATCAACTTGTAT	11.8515	10.8994	10.6549	10.8309	10.7911	12.3031	13.1982	12.7789	10.9783	11.5587	13.3389	9.92898	10.7068	10.7172
Smp_055310	CD189817	GGAGTTCTCGATAGAAGAGGAATCTTCCCATTTTAATGTATAGGAATGGG	9.23013	9.82719	11.161	8.79953	9.47183	11.6245	10.7954	10.918	10.9245	12.2152	10.3815	10.3958	7.89743	9.35502
Smp_027300	CONTIG7910	AGATTCTGCTCTAAATGCTTTCCAACAAGAACTCAACACTGTATACTCAA	11.9708	14.2047	13.0078	11.3996	12.8385	12.7957	13.9785	13.9769	12.9272	13.9834	13.654	13.7093	12.7954	12.8771
Smp_062530	CONTIG10485	GAAATCAGTTTTTGATCGGAAACAGTGGTACTATCAATTGCTTGAGTGAA	12.207	14.1176	13.0186	11.1058	13.4218	14.7579	14.6207	14.3694	13.1365	13.8929	13.5639	12.7081	12.3023	12.4089
Smp_210650	CONTIG13218	AGTGGAGTGTAAATGGTGAAATACGCATTGGGTTTTTTGCTAAAGAAGAT	10.9978	9.16729	8.97969	8.21157	9.68033	10.832	10.8647	9.91587	9.36582	9.50088	12.1648	8.53753	8.49892	8.75165
Smp_140390	CONTIG9829	TAGTCATCACAATACTAAAGAGGAGAGTGTGAGTAGTCATTCTGTAGACC	12.1891	12.079	11.2485	10.8343	12.6109	13.5967	13.7679	12.8839	12.0119	12.4771	13.282	11.6087	11.5944	10.3295
Smp_150850	CONTIG7117	TAATGTCCCTTTATTGAAAGATTCTAAATTTCTTGTGTGTTGCGACCGTA	12.6014	12.372	12.6212	12.7492	12.9677	13.7255	14.3387	13.0029	12.8272	13.0184	14.1721	12.3546	12.9082	11.6305
Smp_043580	CF498936	CACCTAACCTAACAGTAGTTCCTGTTCGAGTTGATAGTTTCATTCCCTAT	13.4857	15.3028	13.8781	12.413	14.742	15.2306	15.3999	13.9956	14.3137	13.9081	15.1747	14.7957	12.749	13.2238
Smp_000700	CONTIG3986 (CL1319)	AATTAATGCCTCTTTAAAGCGTTTCAGCGAAATAAGACTTTGTGAACGAC	9.74073	10.5925	10.1278	9.23145	11.2612	10.6421	10.7537	10.7681	9.87142	11.074	12.7772	10.8091	10.4736	9.09893
Smp_342100	CONTIG9985	AATCACTGTCACAAACTCCGGAGGATCGTGATAAAAACGGTAATAATTTG	13.0814	14.8251	14.0149	12.3264	14.991	14.8647	15.2508	14.7583	14.4376	14.62	13.881	14.1155	12.8845	13.0434
Smp_121610	CD168862	TCGACTTTGATAGTAATATAAACCCACTCCTTCGTTGTCCAAGAAAGAAC	12.0394	13.3125	13.352	11.4901	12.9828	13.3186	13.9468	13.4181	13.8191	13.9556	13.9995	14.0674	12.9209	12.5463
Smp_149380	CONTIG5381	CACCTGCAGATACTGAACGTTCCAAATATAATTCCAATGATAATCCTGTT	10.423	12.5425	11.9006	9.20116	12.4183	12.196	12.8149	11.7525	12.5617	13.1756	13.2983	13.0623	11.6868	11.3421
Smp_016750	CONTIG9895	GCCTGCTTTGAAAACTTGCAACAAGCATATCAATTAAACTATGACCTAGA	10.5419	8.944	9.66368	9.30087	10.1872	10.5382	11.8951	11.8504	9.53553	10.8626	10.81	9.687	9.6255	8.4039
Smp_148360	CONTIG10292	ATGGAACACTTAAGCCAAAGGTTTGTAATAATTGTTTACGTGTTAATGCC	11.0196	12.893	12.8692	10.743	12.5668	13.4769	14.0841	13.9073	13.799	13.8426	13.7261	13.9147	13.4099	12.1734
Smp_165000	CONTIG7564	GAATGTAGCATGGCGAAATGATCCATAAATGCTTGTTTAGTCAATTCCAA	11.132	10.9482	11.7454	9.50702	12.14	11.6147	11.9693	12.1984	9.9257	11.7448	13.3461	10.9116	9.65369	9.55936
Smp_029240	CD125590	GGTGAGTGTTCTAATTTCATCCTTTAGCATTTCCTCATGAATTCCGAAAT	12.4586	15.5687	15.7483	12.5012	14.3671	14.4923	14.221	14.1906	14.642	15.2549	14.9753	14.1671	13.7645	14.6522
Smp_337860	CONTIG6527	CGTATTCCATTGGATTTGAATCGGTCATCGATCTGTTTATATCATGCAAC	8.25457	9.37862	10.1141	8.2765	9.37794	10.2068	10.1124	10.4593	9.2264	10.6582	9.44214	9.37593	8.10591	8.12513
Smp_070340	CD165761	TCATCAGAATGCTCAGAATCTGACAACTGTTTGACATATGGTGATTGATC	12.948	13.4371	13.3827	10.4018	12.9157	13.6868	14.6369	12.9548	11.8304	13.6726	15.1411	12.8733	11.3491	12.4094
Smp_171150	Contig2162	CCAGAACAAGCTGATATATTTGTCAGTGAACTACTTGGTTCATTTGGTGA	12.3077	14.7124	14.3778	12.4679	14.3134	14.7484	15.4781	14.7034	14.5951	14.5894	15.7216	14.444	13.8892	14.4539
Smp_025550	CONTIG9292 (CL509)	TGAATTTAACCAAGAGATAGCTCGATCTGGATATGGTGATATGCTTCATG	10.5876	12.5089	12.2114	9.77959	10.8795	10.7042	11.5295	11.1908	10.6041	12.2371	11.7372	11.7094	9.36371	11.4871

## Sheet: SmHDMs-DNA microarray
			DNA Microarray Data (Log2 normalised data)
			Egg	Miracidia	Mother Sporocyst	Daughter Sporocyst	Cercaria	3 hr schistosomula	24 hr schistosomula	3 day schistosomula	6 day schistosomula	3 wk worm	5 wk worm	7 wk worm	7 wk males	7 wk females
Smp	DNA microarray Oligo ID	DNA microarray Oligo sequence	UT01	UT02	UT03	UT04	UT05	UT06	UT07	UT08	UT09	UT11	UT12	UT13	UT14	UT15
Smp_150560	SMLA29A07	TGAATATGGATCAGTTCTCCATCGTGTGACATATGCATCAATTGGATTTG	10.7442	11.8455	11.7669	10.6482	10.9567	11.7984	12.2263	11.3712	11.2619	12.7519	13.3342	11.6958	10.8232	11.3354
Smp_160810	CD185546	CATACGCTATGTATCGAGCGAATAGTGAATCAAAAATGCCTTTTTCTCTT	11.0824	11.2868	11.261	10.1492	11.7871	12.8407	12.5667	12.612	11.142	11.9538	11.991	10.6195	10.2081	10.5368
Smp_162940	CD194676	AGTAATTCTACGCTTTAAATATCCTGAACATGTGTTCTGGGATACTGGTG	9.50427	10.6226	10.5575	9.25636	8.02677	8.41714	8.21788	8.92786	8.04696	10.4955	10.9505	8.8994	8.60915	7.8374
Smp_161400	CONTIG9342	AAACAACAATGTTCAATACACACTGGGTTTGTGGTAAATGTGGTTATTCA	11.0527	10.8844	11.1919	11.0713	10.2364	12.9482	13.2292	12.1636	11.2837	12.6043	13.505	11.5509	11.6629	9.50337
Smp_132170	CONTIG7635	GAGGGTGTACAGATACCAGGTGTGAATACTCCATATTTGTATTATGGAAT	10.6754	12.2461	11.8123	9.1748	12.3558	13.1175	12.8741	12.6777	11.7287	11.9811	12.7213	11.0798	10.0437	10.6075
Smp_213920	CONTIG12822	GTATTATGTAATCGACCAATATTCTGGGCAAGCAGTTTTCGTACCTTCTG	12.2545	12.5973	11.7355	11.1801	12.8856	12.7135	13.2237	12.9843	12.208	12.7826	13.3856	12.1932	11.7866	11.1711
Smp_316180	CONTIG8263	TTTTGAATCACGACAGGTTGGTAAGGACGTTCATATTCAGCTACAAATTC	11.6456	13.9652	14.0207	11.1059	13.0826	13.7003	14.0611	14.117	13.6618	13.9477	12.9902	13.0186	11.9367	13.1648
Smp_315890	Contig4543	GATACAAATGACACTCCAAGAACTGGTCGATCACTTTTCCTCACCTCGT	12.71	11.9084	11.9969	11.6879	13.0382	12.7049	12.6391	13.1249	12.098	13.6471	13.7124	12.3152	11.2395	11.0095
Smp_156290	CONTIG6247 (CL514)	AGATATGCGTCGGGATTCATCATCATTTCCAGCTTCCTAAAGTATATTTT	12.0305	12.6065	12.2851	10.4809	13.0036	13.1296	13.9185	12.6208	12.1627	13.5619	15.0042	12.1293	12.1334	12.2337
Smp_019170	CONTIG6956	AGACAAGCTATCTGATATGGAAAAACTGGTAGAAATACTTCGAGTGGCAT	11.759	12.0079	12.148	9.4588	11.782	11.3669	12.725	12.5004	10.4521	12.8265	14.5488	11.2951	11.3252	10.1275
Smp_034000	CONTIG7640	TAAACGTAAATCAACCTCATCCTGTGGGAAGTAAATTATCTGGTGATGAA	11.2645	12.6118	11.945	9.86006	12.9613	12.5775	13.616	12.9315	11.5355	13.063	14.1314	12.3088	11.7592	11.7683
Smp_342360	CD077779	GACTAAGCATGTTGAAAGCACTTACAACTCGAACAAATATAGGCAATTTA	11.5795	13.3538	12.2594	11.2454	13.4081	13.3186	13.7522	13.5474	12.3417	13.545	14.3454	12.7691	12.5392	12.3426
Smp_241580	CONTIG1863	TCGACTAAACCTGAAAGTCAGGTGATTGATTCATACATATGTAATCAGCC	9.92573	12.0352	11.4051	9.02969	11.5374	12.269	11.6237	11.8187	11.8247	11.6379	9.95653	11.3082	9.65536	10.5013
Smp_333400	SMLA16D03	ACTCCCTCTAAACTGGTCAATCCACGGTTAATTCTTTTACCGTTAATATT	7.72542	5.27281	5.18588	7.12085	6.19251	7.01148	6.57865	5.76191	5.19758	4.81592	4.75215	6.04985	5.58191	6.70986

## Sheet: ShHMT_SjHMT homologs
Smp	ShHMT homologs	Length	Score	E value	% Identity		SjHMT homologs	Length	Score	E value	% Identity
Smp_078900	MS3_07415	173	759	0	90.2		Sjp_0072180	174	657	0	77
Smp_070170	MS3_10217	685	3070	0	87.3		Sjp_0076680	555	2670	0	87.9
Smp_138030	MS3_03745	1011	4843	0	93.7		Sjp_0076680	137	465	1.5e-156	60.6
Smp_144180	MS3_01195	282	1115	0	81.9		Sjp_0019170	182	824	0	81.3
Smp_246410	MS3_01648	229	1034	0	87.3		Sjp_0036760	180	702	0	76.7
Smp_210660	MS3_08803	170	846	0	92.4		Sjp_0070020	80	418	0	97.5
Smp_160700	MS3_10140	159	861	0	97.5		Sjp_0060210	111	574	0	91
Smp_307060	MS3_08175	160	870	0	94.4		Sjp_0111400	157	824	0	89.2
Smp_055310	MS3_05618	154	615	1.8e-176	79.9		Sjp_0018990	59	293	8.1e-115	94.9
Smp_027300	MS3_09983	136	577	0	96.3		Sjp_0015100	135	535	0	88.1
Smp_062530	MS3_08308	251	1042	0	86.1		Sjp_0003700	112	402	0	67
Smp_210650	MS3_10863	151	675	0	92.7		Sjp_0088400	100	491	0	86
Smp_140390	MS3_09659	375	1762	0	89.3		Sjp_0051140	235	820	0	71.5
Smp_150850	MS3_06263	256	1117	0	85.9		Sjp_0107040	201	642	0	63.7
Smp_043580	MS3_05247	250	1284	1e-170	94.8		Sjp_0101120	250	1125	2e-148	80.8
Smp_000700	MS3_07234	147	750	0	92.5		Sjp_0013680	119	495	0	76.5
Smp_342100	MS3_04177	132	691	0	91.7		Sjp_0037350	112	417	1.2e-143	74.1
Smp_121610	MS3_02114	189	957	0	92.1		Sjp_0006410	189	827	1.9e-151	79.9
Smp_149380	MS3_01442	313	1468	0	88.5		Sjp_0018140	99	244	3e-107	53.5
Smp_016750	MS3_05165	112	530	0	84.8		Sjp_0049900	103	463	1.5e-124	81.6
Smp_148360	MS3_00639	67	253	0	71.6		Sjp_0073740	41	211	1.2e-90	90.2
Smp_165000	MS3_09541	197	883	0	86.3		Sjp_0030800	128	427	0	67.2
Smp_029240	MS3_08139	89	482	1.9e-174	100		Sjp_0040190	89	475	9.7e-95	97.8
Smp_337860	MS3_03109	144	737	0	96.5		Sjp_0109430	103	471	6.4e-76	88.3
Smp_070340	MS3_08876	167	761	0	96.4		Sjp_0032050	75	359	0	97.3
Smp_171150	MS3_06028	95	473	0	91.6		Sjp_0063090	87	347	0	79.3
Smp_025550	MS3_04727	471	2355	0	92.6		Sjp_0112410	460	1914	0	75.9

## Sheet: ShHDM_SjHDM homologs
Smp	ShHMT homologs	Length	Score	E value	% Identity		SjHMT homologs	Length	Score	E value	% Identity
Smp_150560	MS3_02208	120	535	0	95		Sjp_0082330	85	401	4.2e-154	88.2
Smp_160810	MS3_09628	382	1447	0	86.6		Sjp_0033780	257	1195	0	87.5
Smp_162940	MS3_08868	98	497	0	98		Sjp_0124330	96	432	1.8e-79	86.5
Smp_161400	MS3_07070	246	1165	0	94.7		Sjp_0094360	215	829	0	79.1
Smp_132170	MS3_07846	121	596	0	88.4		Sjp_0098260	92	386	7.4e-101	75
Smp_213920	MS3_03679	131	691	0	92.4		Sjp_0103320	126	626	0	84.1
Smp_316180	MS3_10673	91	447	2.7e-123	90.1		Sjp_0009710	92	424	3.7e-101	83.7
Smp_315890	MS3_06352	92	453	0	91.3		No relevant homolog found
Smp_156290	MS3_06934	121	608	0	88.4		Sjp_0011400	104	522	0	95.2
Smp_019170	MS3_04542	193	870	0	88.1		Sjp_0011400	108	371	1.4e-106	63.9
Smp_034000	MS3_11090	108	597	9.2e-155	99.1		Sjp_0071490	169	720	0	82.2
Smp_342360	MS3_06987	91	367	2.8e-142	69.2		Sjp_0015130	77	248	6.7e-72	57.1
Smp_241580	MS3_08887	309	1613	0	94.2		Sjp_0046760	181	852	0	84.5
Smp_333400	MS3_06799	171	662	0	84.2		Sjp_0086160	67	286	4.8e-147	82.1
