# Supplementary material for: Combining bioinformatics, cheminformatics, functional genomics and whole organism approaches for identifying epigenetic drug targets in Schistosoma mansoni
Source: Int J Parasitol Drugs Drug Resist. 2018 Nov 13;8(3):559–70. doi: 10.1016/j.ijpddr.2018.10.005 (PMC6288008; doi:10.1016/j.ijpddr.2018.10.005)
Supplement: Supp Table 3 [file mmc7.xlsx]

## Sheet: Sheet1
	STRUCTURE	NAME	IDENTIFICATION CODE1	SMILE	LogP
Selected compounds		L1	AH-214/20712011	OC1CCN2Cc3ccccc3(N=C12)​	0.64
		L2	AC-907/25005145	Cc2ccc1ccccc1[n+]​2(C)​	Could not be calculated
		L3	AJ-374/34385017	N#Cc1cc2ccccc2(c[n+]​1(N)​)​	-1.75
		L4	AJ-077/33269015	Cn2nc(O)​c1cccnc12	1.03
		L5	AG-670/25001074	NCC23(CC1CC(CC(N)​(C1)​C2)​C3)​	1.41
		L6	AG-670/25001061	NCCC23(CC1CC(CC(CN)​(C1)​C2)​C3)	2.39
		L7	AH-632/20791006	[H]​C2(CC(O)​(Cc1c(O)​c3C(=O)​c4cccc(O)​c4(C(=O)​c3(c(O)​c12)​)​)​C(=O)​CBr)​(OC5CC(N)​C(O)​C(C)​O5)​	2.74
	STRUCTURE	NAME	IDENTIFICATION CODE2	SMILE
		L8	30450	CC1C(C(CC(O1)OC2CC(CC3=C(C4=C(C(=C23)O)C(=O)C5=C(C4=O)C=CC=C5OC)O)(C(=O)C)O)N)O.Cl	1.83
		L9	PHR1789	CC1C(C(CC(O1)OC2CC(CC3=C(C4=C(C(=C23)O)C(=O)C5=C(C4=O)C=CC=C5OC)O)(C(=O)CO)O)N)O.Cl	1.27
		L10	P8624	CC1C(C(CC(O1)OC2CC(CC3=C(C4=C(C(=C23)O)C(=O)C5=C(C4=O)C=CC=C5OC)O)(C(=O)CO)O)N)OC6CCCCO6	2.06
1 - Identification code from Specs
2 - Identification code from Sigma-Aldrich
