# Supplementary material for: Combining bioinformatics, cheminformatics, functional genomics and whole organism approaches for identifying epigenetic drug targets in Schistosoma mansoni
Source: Int J Parasitol Drugs Drug Resist. 2018 Nov 13;8(3):559–70. doi: 10.1016/j.ijpddr.2018.10.005 (PMC6288008; doi:10.1016/j.ijpddr.2018.10.005)
Supplement: Supp Table 5 [file mmc9.xlsx]

## Sheet: Sheet2
		Docking score
		Smp_150560 (SmLSD1)	HsLSD1
Putative SmLSD1 inhibitors	Specs compound IDs	XP	XP
L1	AH-214/20712011	-3.194	-2.112
L2	AC-907/25005145	-6.127	-1.882
L3	AJ-374/34385017	-3.194	-2.112
L4	AJ-077/33269015	-5.127	-4.882
L5	AG-670/25001074	-7.526	-5.631
L6	AG-670/25001061	-7.875	-6.175
L7	AH-632/20791006	-6.72	-5.018
	Sigma-Aldrich compound IDs
L8	Daunorubicin hydrochloride	-8.941	-8.615
L9	Doxorubicin hydrochloride	-6.72	-5.018
L10	Pirarubicin	-9.383	-9.112
